# Supplementary material for: Expression and Prognostic Value of Chromobox Family Proteins in Esophageal Cancer
Source: Genes (Basel). 2022 Sep 3;13(9):1582. doi: 10.3390/genes13091582 (PMC9498422; doi:10.3390/genes13091582)
Supplement: Supplementary file 1 [file genes-13-01582-s001.zip]

Archive with 1 entries (1 files):
- genes-1826159-supplementary.pdf
